# Supplementary material for: Exploring the relationship between mental work load, work ability, and musculoskeletal disorders: A cross-sectional modeling study among health service workforces in Iran
Source: PLoS One. 2025 May 13;20(5):e0322993. doi: 10.1371/journal.pone.0322993 (PMC12074597; doi:10.1371/journal.pone.0322993)
Supplement: S1 Data — (XLSX) [file pone.0322993.s001.xlsx]

## Sheet: Supplemental Data
ID	Current work ability as compared with the lifetime best (self-assessed)	Self-assessed work ability in relation to the physical and mental demands of the job	Number of diagnosed diseases	Work impairment due to diseases	Use of sick leave during the past year	Prediction of work ability by the worker over the next 2 years	Psychological aspect of life	Weight of mental workload	Weight of physical workload	Weight of performance	Weight of time-related workload	Weight of effort and exertion	Weight of frustration and disappointment	Total Score of NASA-TLX Cognitive Workload	Degree of mental workload	Degree of physical workload	Degree of time-related workload	Degree of performance	Degree of effort and exertion	Degree of frustration and disappointment	Weight × Degree of Mental Workload	Weight × Degree of Physical Workload	Weight × Degree of Time-related Workload	Weight × Degree of Performance	Weight × Degree of Effort and Exertion	Weight × Degree of Frustration and Disappointment	Disorder	Objective_estimation	WMSD_Neck	WMSD_Shoulders	WMSD_Upper back	WMSD_Elbows	WMSD_Wrists / Hands	WMSD_Lower back	WMSD_Hips / Thighs	WMSD_Knees	WMSD_ Ankles / Feet
1	6	6	5	5	4	4	6	40	70	40	20	55	85	45.6667	2	1	4	5	0	3	80	70	80	200	0	255	4	6	0	0	1	0	1	1	0	0	1
2	9	10	1	6	5	7	9	65	90	80	50	70	25	56.6667	5	2	4	0	1	3	325	180	200	0	70	75	1	9	1	0	0	0	0	0	0	0	0
3	8	7	4	5	3	4	7	25	55	55	15	35	0	21.6667	2	3	5	0	1	4	50	165	75	0	35	0	0	8	1	0	0	0	0	1	0	0	1
4	6	6	4	5	4	4	7	90	75	90	75	90	85	84	3	1	4	4	0	3	270	75	300	360	0	255	4	6	1	0	0	0	0	1	0	0	1
5	10	10	4	5	4	7	10	90	70	90	40	85	15	50.3333	3	2	5	0	1	4	270	140	200	0	85	60	2	10	1	0	0	0	0	1	0	0	0
6	9	9	3	5	4	7	10	65	50	90	25	15	0	26.3333	2	3	4	0	1	5	130	150	100	0	15	0	0	9	0	0	0	0	0	0	0	0	0
7	9	8	1	6	3	7	12	70	90	95	55	60	10	55.3333	5	2	4	0	1	2	350	180	220	0	60	20	2	9	0	0	1	0	0	1	0	0	0
8	8	5	4	5	3	4	6	90	85	90	40	85	80	74	5	2	4	1	0	3	450	170	160	90	0	240	5	8	1	1	0	0	1	1	0	0	1
9	6	5	4	5	3	4	6	95	80	70	80	95	90	83.3333	4	2	4	3	0	2	380	160	320	210	0	180	3	6	1	0	0	0	1	1	0	0	1
10	8	7	3	4	3	7	5	95	80	70	80	95	95	76	4	2	4	4	0	0	380	160	320	280	0	0	2	8	0	1	0	0	0	0	0	1	0
11	6	6	5	4	3	1	5	95	95	95	70	90	95	88.3333	4	3	4	3	0	1	380	285	280	285	0	95	6	6	0	0	1	0	0	1	0	1	1
12	7	6	0	6	4	4	4	95	55	85	50	70	95	74.3333	3	2	4	5	0	1	285	110	200	425	0	95	1	7	0	0	0	0	0	0	0	0	1
13	7	6	2	5	3	1	4	95	85	75	50	95	95	78	4	2	3	5	0	1	380	170	150	375	0	95	3	7	1	0	0	0	0	1	0	0	0
14	9	6	1	6	3	7	4	90	80	95	70	95	85	84	5	2	4	2	1	1	450	160	280	190	95	85	0	9	0	0	0	0	0	0	0	0	0
15	5	5	6	2	3	1	2	95	95	70	90	95	95	87.3333	4	1	3	4	0	3	380	95	270	280	0	285	8	5	1	1	1	0	1	1	1	1	1
16	5	5	6	3	3	1	4	85	75	50	45	60	95	64.3333	5	2	4	3	1	0	425	150	180	150	60	0	2	5	1	0	0	0	0	1	0	0	0
17	8	7	2	5	3	4	9	95	85	85	75	95	90	86.3333	5	1	4	3	0	2	475	85	300	255	0	180	1	8	0	0	0	0	0	1	0	0	0
18	5	4	4	3	3	1	4	70	50	55	35	50	85	58.3333	3	2	2	5	1	2	210	100	70	275	50	170	4	5	1	0	0	0	1	1	0	0	0
19	8	8	0	6	4	7	9	85	60	80	55	75	75	71	5	4	3	2	0	1	425	240	165	160	0	75	1	8	0	0	0	0	0	1	0	0	0
20	8	6	0	6	4	7	11	90	65	85	50	60	25	63.6667	5	3	3	1	0	3	450	195	150	85	0	75	3	8	0	0	0	1	1	1	0	0	0
21	9	8	0	6	4	4	10	50	50	80	45	70	15	44	4	4	3	1	0	3	200	200	135	80	0	45	2	9	0	1	0	0	0	1	0	0	0
22	5	4	2	2	3	1	2	85	60	80	65	85	90	81.3333	5	0	2	4	3	1	425	0	130	320	255	90	2	5	1	0	0	0	0	1	0	0	0
23	6	6	0	6	5	7	9	50	90	90	85	85	35	77.6667	1	5	4	0	3	2	50	450	340	0	255	70	1	6	0	0	0	0	0	0	0	0	0
24	9	7	0	6	4	7	10	45	85	75	70	70	10	51.3333	1	3	2	0	4	5	45	255	140	0	280	50	1	9	0	1	0	0	0	0	0	0	0
25	4	6	2	4	3	1	5	90	80	65	80	45	60	78	5	2	4	3	1	0	450	160	320	195	45	0	2	4	0	0	0	0	1	1	0	0	0
26	5	4	1	3	4	1	4	70	85	70	60	40	55	65.6667	0	4	5	2	1	3	0	340	300	140	40	165	3	5	0	0	0	0	0	1	1	1	0
27	4	4	2	3	3	1	5	55	95	80	60	50	35	62.6667	1	4	5	0	2	3	55	380	300	0	100	105	3	4	1	1	0	0	0	0	0	0	1
28	6	6	2	5	4	4	10	75	90	80	50	90	50	67.6667	3	4	5	1	0	2	225	360	250	80	0	100	1	6	0	0	0	0	0	0	0	1	0
29	4	5	1	3	3	1	6	60	70	60	45	65	90	61.3333	1	1	4	5	2	2	60	70	180	300	130	180	1	4	0	0	0	0	0	1	0	0	0
30	6	6	1	5	3	4	7	70	90	75	60	90	50	65.3333	3	2	5	0	1	4	210	180	300	0	90	200	2	6	0	0	0	0	1	1	0	0	0
31	6	7	0	6	4	4	8	25	90	70	60	50	75	70	0	3	5	4	1	2	0	270	300	280	50	150	1	6	0	0	0	0	0	0	0	1	0
32	6	7	0	6	4	4	7	40	65	85	35	40	10	36.6667	1	3	5	0	3	2	40	195	175	0	120	20	1	6	0	0	0	0	0	1	0	0	0
33	5	5	2	4	3	4	8	75	55	90	65	45	55	68	5	2	1	3	2	2	375	110	65	270	90	110	2	5	1	0	0	0	0	0	0	1	0
34	6	6	2	5	4	7	8	55	90	90	65	70	65	74.6667	1	4	5	2	1	2	55	360	325	180	70	130	2	6	0	0	0	0	1	0	1	0	0
35	5	4	0	6	4	4	5	80	90	90	90	65	20	77	3	4	5	0	1	2	240	360	450	0	65	40	3	5	0	0	0	0	0	1	1	1	0
36	5	6	0	6	4	1	6	25	55	75	30	25	65	54	0	3	3	5	2	2	0	165	90	375	50	130	2	5	1	0	0	0	0	1	0	0	0
37	6	6	1	4	4	4	6	70	75	90	60	65	50	67	3	2	5	2	1	2	210	150	300	180	65	100	1	6	0	0	0	0	0	1	0	0	0
38	6	6	1	6	4	7	11	65	70	80	75	55	15	58.3333	1	4	5	0	2	3	65	280	375	0	110	45	0	6	0	0	0	0	0	0	0	0	0
39	5	6	1	5	3	4	5	35	90	85	75	55	65	75.6667	0	2	5	4	2	2	0	180	375	340	110	130	3	5	0	0	0	0	0	1	1	1	0
40	4	4	2	4	3	1	5	45	85	75	60	70	25	61.3333	2	4	5	0	2	2	90	340	300	0	140	50	3	4	1	1	0	0	0	1	0	0	0
41	8	8	0	6	3	7	9	65	80	80	70	60	5	53	1	3	5	0	2	4	65	240	350	0	120	20	0	8	0	0	0	0	0	0	0	0	0
42	8	6	0	6	3	7	10	55	75	80	45	75	5	45	1	3	5	0	2	4	55	225	225	0	150	20	0	8	0	0	0	0	0	0	0	0	0
43	8	6	0	6	4	7	8	55	75	65	45	65	45	57	3	1	5	4	2	0	165	75	225	260	130	0	1	8	0	0	0	0	0	1	0	0	0
44	9	7	0	6	4	7	11	40	60	70	50	55	0	42.6667	1	4	5	0	2	3	40	240	250	0	110	0	0	9	0	0	0	0	0	0	0	0	0
45	9	8	0	6	4	7	11	55	80	80	65	45	0	50.3333	1	3	5	0	3	3	55	240	325	0	135	0	0	9	0	0	0	0	0	0	0	0	0
46	7	6	0	6	5	7	10	40	80	80	55	45	20	53.6667	2	4	5	0	2	2	80	320	275	0	90	40	1	7	0	0	0	0	0	1	0	0	0
47	5	5	0	6	4	4	7	55	90	90	75	65	55	83	0	3	5	4	2	2	0	270	375	360	130	110	2	5	1	0	0	0	0	1	0	0	0
48	7	6	0	6	4	7	9	65	85	75	55	80	15	60	4	3	5	0	1	2	260	255	275	0	80	30	1	7	0	0	0	0	0	0	0	1	0
49	6	6	1	4	3	1	6	45	85	90	65	80	55	70	0	3	5	1	2	4	0	255	325	90	160	220	2	6	0	0	0	0	0	1	0	1	0
50	8	6	1	4	3	4	10	70	90	65	80	70	25	69.3333	2	4	5	1	0	3	140	360	400	65	0	75	1	8	0	0	0	0	0	1	0	0	0
51	4	6	0	6	3	1	6	65	95	85	80	85	90	85.6667	0	2	4	5	2	2	0	190	320	425	170	180	2	4	0	0	0	0	0	1	1	0	0
52	6	5	1	4	3	4	6	45	90	85	75	65	60	75	0	1	4	5	2	3	0	90	300	425	130	180	2	6	1	0	0	0	0	0	0	0	1
53	6	5	1	3	4	1	8	40	75	90	65	75	65	73.6667	1	1	4	5	2	2	40	75	260	450	150	130	2	6	1	1	0	0	0	0	0	0	0
54	5	4	1	5	3	1	4	90	90	75	90	90	90	85	4	2	3	5	0	1	360	180	270	375	0	90	2	5	1	0	0	0	0	1	0	0	0
55	9	7	0	6	4	7	11	70	85	90	70	80	10	66.3333	3	3	5	0	2	2	210	255	350	0	160	20	0	9	0	0	0	0	0	0	0	0	0
56	7	6	1	5	3	7	10	75	80	85	55	75	25	59.6667	1	4	5	0	2	3	75	320	275	0	150	75	1	7	0	0	0	0	0	1	0	0	0
57	6	6	0	6	4	4	7	70	85	75	85	45	65	71.3333	2	2	3	5	0	2	140	170	255	375	0	130	2	6	0	0	0	0	0	1	0	0	1
58	8	8	0	6	4	7	10	55	85	90	45	55	0	48.6667	1	4	5	0	2	3	55	340	225	0	110	0	0	8	0	0	0	0	0	0	0	0	0
59	9	8	0	6	4	7	11	75	75	90	60	55	0	58.3333	3	4	4	0	2	2	225	300	240	0	110	0	1	9	0	0	0	0	0	0	0	0	0
60	9	8	0	6	4	7	11	50	80	80	60	80	0	55.3333	1	3	5	0	3	3	50	240	300	0	240	0	2	9	0	0	0	0	0	0	1	1	0
61	9	8	2	5	3	7	9	70	85	85	65	65	0	52	1	3	4	0	3	4	70	255	260	0	195	0	2	9	0	0	0	0	0	1	0	0	1
62	9	6	0	6	4	7	11	75	90	65	75	70	20	67.6667	2	4	5	0	1	3	150	360	375	0	70	60	1	9	0	0	0	0	0	1	0	0	0
63	7	6	0	6	3	7	8	75	95	75	70	90	20	73.3333	2	4	5	0	2	2	150	380	350	0	180	40	2	7	0	0	0	0	1	1	0	0	0
64	5	5	2	4	3	1	5	90	90	90	70	85	70	83.3333	2	3	3	5	0	2	180	270	210	450	0	140	2	5	1	0	0	0	0	1	0	0	0
65	7	6	1	5	3	7	6	90	85	80	65	60	30	67.6667	2	5	4	0	1	3	180	425	260	0	60	90	2	7	0	0	0	0	0	0	0	1	1
66	8	6	0	6	3	4	6	60	85	85	65	80	75	75	2	3	4	4	0	2	120	255	260	340	0	150	2	8	0	0	0	0	0	1	0	1	0
67	4	4	2	3	3	1	6	70	95	70	80	80	80	77	1	1	4	5	2	2	70	95	320	350	160	160	3	4	1	0	0	0	0	1	0	0	1
68	8	6	0	6	3	7	10	70	95	75	60	80	15	65.3333	3	3	5	1	1	2	210	285	300	75	80	30	1	8	0	0	0	0	0	1	0	0	0
69	9	8	0	6	3	7	11	75	80	90	80	80	10	69.6667	3	3	5	0	2	2	225	240	400	0	160	20	1	9	0	0	0	0	1	0	0	0	0
70	9	8	0	6	4	7	11	95	90	75	60	60	25	68.6667	5	2	4	0	1	3	475	180	240	0	60	75	2	9	0	1	0	0	0	1	0	0	0
71	8	7	0	6	4	7	8	70	55	45	65	55	10	52.3333	5	2	2	0	3	3	350	110	130	0	165	30	1	8	1	0	0	0	0	0	0	0	0
72	7	6	1	5	3	4	5	80	95	75	60	75	75	74.6667	2	3	5	4	0	1	160	285	300	300	0	75	1	7	0	0	0	0	0	1	0	0	0
73	8	6	1	5	3	7	5	75	95	55	80	85	20	71	2	3	5	0	2	3	150	285	400	0	170	60	2	8	0	0	0	0	0	1	0	0	1
74	5	4	3	4	3	1	4	80	95	65	65	80	85	73.6667	2	2	5	4	0	2	160	190	325	260	0	170	2	5	1	0	0	0	0	1	0	0	0
75	6	6	2	4	3	1	4	70	85	75	40	45	65	64	2	3	5	4	0	1	140	255	200	300	0	65	3	6	0	0	0	0	0	1	1	1	0
76	6	6	2	3	3	1	6	65	90	85	70	70	40	69.6667	2	4	5	1	0	3	130	360	350	85	0	120	2	6	0	0	0	0	0	1	0	1	0
77	9	8	0	6	3	7	11	85	90	75	80	85	5	78.6667	4	2	5	0	3	1	340	180	400	0	255	5	1	9	0	0	0	0	0	1	0	0	0
78	8	6	0	6	4	4	6	55	85	70	50	45	30	58.3333	1	4	5	2	0	3	55	340	250	140	0	90	2	8	1	0	0	0	0	0	0	0	1
79	4	5	1	3	3	1	4	65	75	80	55	50	95	70.6667	3	2	4	5	0	1	195	150	220	400	0	95	3	4	1	1	1	0	0	0	0	0	0
80	4	4	2	2	3	1	3	65	95	70	55	50	95	74	1	3	4	5	0	2	65	285	220	350	0	190	4	4	0	0	0	0	0	1	1	1	1
81	8	6	2	5	3	7	6	85	80	70	65	85	40	71.6667	5	3	4	1	0	2	425	240	260	70	0	80	2	8	0	0	0	0	1	1	0	0	0
82	7	6	0	6	4	4	6	65	80	85	55	45	35	63	3	4	5	1	0	2	195	320	275	85	0	70	3	7	1	0	0	0	0	1	0	1	0
83	5	6	2	4	3	4	6	95	95	60	50	75	75	72.6667	4	2	5	2	0	2	380	190	250	120	0	150	2	5	0	0	0	0	0	1	1	0	0
84	9	8	0	6	3	7	9	75	90	85	70	85	0	67.6667	4	2	4	0	3	2	300	180	280	0	255	0	2	9	0	0	0	0	0	0	0	1	1
85	4	4	2	3	3	1	4	65	90	70	50	65	45	65.3333	5	2	3	4	0	1	325	180	150	280	0	45	3	4	0	0	0	0	1	1	0	0	1
86	3	4	1	2	3	1	3	65	95	90	60	70	95	78	3	2	4	5	0	1	195	190	240	450	0	95	2	3	1	0	0	0	0	1	0	0	0
87	4	4	2	2	3	1	2	65	90	85	60	75	50	69.6667	2	3	4	3	0	3	130	270	240	255	0	150	5	4	1	0	0	0	0	1	1	1	1
88	8	7	0	6	4	7	11	90	95	85	70	75	15	67	3	2	5	0	2	3	270	190	350	0	150	45	1	8	0	0	0	0	0	1	0	0	0
89	8	6	0	6	3	7	10	60	90	80	65	95	45	70	1	2	4	4	1	3	60	180	260	320	95	135	1	8	0	0	0	0	0	0	0	0	0
90	6	5	0	6	3	1	4	95	80	65	80	75	95	78.6667	4	3	2	5	1	0	380	240	160	325	75	0	2	6	0	0	0	0	0	1	0	0	1
91	6	6	2	4	3	1	4	90	75	85	65	65	60	75	4	2	4	2	1	2	360	150	260	170	65	120	2	6	1	1	0	0	0	0	0	0	0
92	9	7	0	6	4	7	11	35	65	55	35	50	5	41	1	5	4	0	2	3	35	325	140	0	100	15	0	9	0	0	0	0	0	0	0	0	0
93	7	6	1	5	4	4	5	65	70	90	80	55	45	61.3333	2	1	4	0	4	4	130	70	320	0	220	180	1	7	0	0	0	0	0	1	0	0	0
94	7	6	0	6	4	7	6	75	70	55	65	60	20	63.3333	5	4	3	0	1	2	375	280	195	0	60	40	0	7	0	0	0	0	0	0	0	0	0
95	8	7	0	6	4	7	11	35	75	90	70	60	20	53.3333	3	3	5	0	1	3	105	225	350	0	60	60	0	8	0	0	0	0	0	0	0	0	0
96	9	7	0	6	4	7	10	25	70	55	60	70	0	45	1	3	5	0	2	4	25	210	300	0	140	0	0	9	0	0	0	0	0	0	0	0	0
97	8	8	0	6	5	7	11	20	55	75	50	30	5	36.6667	1	4	3	0	5	2	20	220	150	0	150	10	1	8	0	0	0	0	0	0	0	0	0
98	8	6	0	6	4	7	9	45	70	75	50	60	25	50.6667	3	4	3	0	2	3	135	280	150	0	120	75	1	8	0	0	0	0	0	0	0	0	0
99	8	6	0	6	4	7	6	25	65	60	45	50	25	44	1	2	4	0	5	3	25	130	180	0	250	75	0	8	0	0	0	0	0	0	0	0	0
100	7	6	0	6	3	1	3	90	90	90	75	85	65	82.6667	5	2	3	0	3	2	450	180	225	0	255	130	1	7	0	0	0	0	0	0	0	0	0
101	9	7	0	6	3	7	6	35	65	60	80	90	10	56.3333	1	4	3	0	3	4	35	260	240	0	270	40	0	9	0	0	0	0	0	0	0	0	0
102	9	8	0	6	4	7	11	20	75	80	60	60	0	49.3333	1	4	4	0	3	3	20	300	240	0	180	0	0	9	0	0	0	0	0	0	0	0	0
103	5	6	1	4	4	1	4	75	65	70	50	90	40	71.6667	5	2	2	1	4	1	375	130	100	70	360	40	1	5	1	0	0	0	0	0	0	0	0
104	8	6	0	6	3	4	7	70	75	80	50	65	25	54.6667	1	2	4	0	5	3	70	150	200	0	325	75	1	8	0	0	0	0	0	1	0	0	0
105	6	6	1	4	3	1	5	65	60	70	45	45	95	66	3	2	3	5	0	2	195	120	135	350	0	190	1	6	1	0	0	0	0	0	0	0	0
106	6	6	1	3	3	1	6	45	70	80	65	80	40	63	1	4	4	0	3	3	45	280	260	0	240	120	3	6	1	0	0	0	0	1	1	0	0
107	5	6	1	3	3	1	2	45	55	90	85	75	35	68.6667	0	5	4	3	1	2	0	275	340	270	75	70	2	5	0	0	0	0	1	1	0	0	0
108	6	6	1	3	3	1	5	60	90	70	70	80	30	67.3333	2	4	3	1	2	3	120	360	210	70	160	90	2	6	0	0	0	0	0	1	0	0	0
109	9	6	0	6	4	7	8	85	90	70	60	85	25	54	3	2	4	0	1	2	255	180	240	0	85	50	0	9	0	0	0	0	0	0	0	0	0
110	8	6	1	5	3	4	6	65	85	80	65	65	20	59.6667	3	2	5	1	1	3	195	170	325	80	65	60	1	8	0	0	0	0	0	0	0	1	0
111	6	5	0	6	3	1	3	70	70	75	70	60	60	68	2	3	4	2	1	3	140	210	280	150	60	180	1	6	0	0	0	0	0	1	0	0	0
112	9	7	0	6	4	7	7	70	85	65	55	80	10	60	3	3	3	0	3	3	210	255	165	0	240	30	0	9	0	0	0	0	0	0	0	0	0
113	8	6	0	6	4	7	7	65	90	80	65	90	20	59	3	3	4	1	0	4	195	270	260	80	0	80	1	8	0	0	0	0	0	0	1	0	0
114	7	7	0	6	3	7	9	65	75	75	80	90	65	76.3333	0	4	5	3	1	2	0	300	400	225	90	130	1	7	0	0	0	0	0	1	0	0	0
115	8	6	1	6	4	7	4	85	95	90	75	75	30	72.3333	2	3	5	1	1	3	170	285	375	90	75	90	2	8	0	0	0	0	0	1	1	0	0
116	6	6	1	5	3	4	5	95	85	55	85	80	55	79.6667	5	1	3	3	2	1	475	85	255	165	160	55	1	6	0	0	0	0	0	1	0	0	0
117	6	6	0	6	3	4	5	85	95	70	60	90	70	72	2	2	5	3	0	3	170	190	300	210	0	210	2	6	1	0	0	0	0	0	0	0	1
118	6	6	1	4	3	4	9	75	75	45	55	65	90	61	2	1	4	5	1	2	150	75	220	225	65	180	2	6	0	0	0	0	1	1	0	0	0
119	7	5	2	3	3	1	6	85	95	85	85	45	75	81	3	2	3	5	2	0	255	190	255	425	90	0	2	7	1	0	0	0	0	1	0	0	0
120	6	6	1	4	4	4	7	55	85	50	60	50	45	59.6667	1	3	5	2	1	3	55	255	300	100	50	135	2	6	0	0	0	0	0	1	1	0	0
121	5	4	0	6	3	1	5	95	65	80	50	55	95	78	4	2	0	5	3	1	380	130	0	400	165	95	1	5	0	0	0	0	0	1	0	0	0
122	8	8	0	6	5	7	10	40	60	85	75	40	15	48	1	4	4	0	2	4	40	240	300	0	80	60	1	8	0	0	0	0	0	0	0	1	0
123	5	6	0	6	3	4	6	85	75	70	65	60	60	72.3333	4	3	2	3	1	2	340	225	130	210	60	120	2	5	0	0	0	0	0	1	0	0	0
124	8	7	0	6	3	7	8	70	55	80	60	60	10	52.6667	5	2	3	0	2	3	350	110	180	0	120	30	0	8	0	0	0	0	0	0	0	0	0
125	6	4	1	4	3	1	8	50	50	90	45	45	65	65	0	3	2	5	2	3	0	150	90	450	90	195	3	6	1	0	0	0	0	1	1	0	0
126	8	7	2	5	3	7	9	75	90	80	90	90	15	77	3	3	4	0	3	2	225	270	360	0	270	30	1	8	0	0	0	0	0	1	0	0	0
127	5	5	2	3	3	1	4	90	80	85	70	65	60	70.6667	3	1	2	3	3	2	270	80	140	255	195	120	3	5	1	0	0	0	1	1	0	0	0
128	7	6	1	6	4	4	6	70	90	80	60	55	75	71.3333	2	3	4	2	2	2	140	270	240	160	110	150	1	7	0	0	0	0	0	1	0	0	0
129	8	6	0	6	3	4	2	90	90	40	90	85	90	73.3333	4	3	2	5	0	1	360	270	180	200	0	90	2	8	0	0	1	0	1	0	0	0	0
130	8	6	0	6	3	7	7	60	85	80	70	80	10	57.6667	1	3	5	0	2	4	60	255	350	0	160	40	2	8	1	1	0	0	0	0	0	0	0
131	7	7	0	6	4	7	6	70	90	80	65	35	0	46.6667	1	3	5	0	1	4	70	270	325	0	35	0	1	7	0	0	0	0	0	1	0	0	0
132	8	6	0	6	3	4	10	70	75	90	45	60	25	53	2	3	4	1	1	4	140	225	180	90	60	100	2	8	0	0	0	0	0	0	0	1	1
133	9	6	0	6	4	7	10	65	85	70	60	70	5	61	3	4	5	0	1	2	195	340	300	0	70	10	0	9	0	0	0	0	0	0	0	0	0
134	6	6	0	6	5	7	4	50	85	60	85	80	5	58.6667	2	4	4	0	1	4	100	340	340	0	80	20	1	6	1	0	0	0	0	0	0	0	0
135	6	4	2	4	4	1	3	95	70	75	60	65	85	79	4	2	2	5	0	2	380	140	120	375	0	170	2	6	0	0	0	0	1	1	0	0	0
136	9	7	0	6	5	7	10	60	70	80	45	35	0	44	1	5	4	0	2	3	60	350	180	0	70	0	2	9	0	0	1	0	0	1	0	0	0
137	8	6	2	5	3	7	6	60	90	80	55	40	10	48.6667	2	3	4	0	2	4	120	270	220	0	80	40	1	8	0	0	0	0	0	1	0	0	0
138	6	5	2	4	3	4	7	70	95	45	75	95	60	66.6667	1	3	4	5	0	2	70	285	300	225	0	120	1	6	1	0	0	0	0	0	0	0	0
139	8	8	0	6	4	7	11	70	70	90	55	40	0	44.3333	2	3	5	0	1	4	140	210	275	0	40	0	2	8	0	0	0	0	1	1	0	0	0
140	7	5	1	5	3	1	0	95	90	60	90	90	90	81.3333	4	2	2	5	1	1	380	180	180	300	90	90	2	7	0	0	0	0	0	1	0	1	0
141	8	7	0	6	4	7	12	40	70	90	90	60	0	60.6667	2	2	4	1	4	2	80	140	360	90	240	0	1	8	0	0	0	0	0	0	0	0	0
142	8	6	0	6	4	4	5	75	90	90	80	50	15	66.6667	3	4	4	0	1	3	225	360	320	0	50	45	1	8	0	0	0	0	0	0	0	1	0
143	7	6	1	4	3	7	9	65	80	90	60	60	0	52.6667	2	3	5	0	2	3	130	240	300	0	120	0	6	7	1	1	1	1	1	1	0	0	0
144	8	6	2	5	4	7	7	40	90	85	55	75	10	59	2	4	5	0	2	2	80	360	275	0	150	20	2	8	1	0	0	0	1	0	0	0	0
145	9	7	0	6	4	7	11	30	90	90	70	80	5	67.3333	1	5	4	0	3	2	30	450	280	0	240	10	2	9	1	0	0	0	0	1	0	0	0
146	8	7	0	6	5	7	8	55	65	75	60	45	5	44	1	4	4	0	2	3	55	260	240	0	90	15	3	8	0	1	0	1	0	1	0	0	0
147	9	7	0	6	4	7	8	70	80	45	60	55	15	58.3333	2	3	5	0	3	2	140	240	300	0	165	30	1	9	1	0	0	0	0	0	0	0	0
148	6	6	0	6	3	4	5	90	65	70	60	70	90	75.3333	4	2	3	4	0	2	360	130	180	280	0	180	2	6	1	0	0	0	0	0	1	0	0
149	7	6	0	6	4	7	11	70	80	90	50	70	20	59.3333	2	4	5	0	2	2	140	320	250	0	140	40	1	7	0	0	0	0	0	0	1	0	0
150	7	4	0	6	5	4	3	95	95	65	80	90	80	81	4	2	3	5	0	1	380	190	240	325	0	80	1	7	1	0	0	0	0	0	0	0	0
151	8	8	0	6	4	7	11	35	65	80	50	40	0	41	1	4	4	0	3	3	35	260	200	0	120	0	2	8	1	0	0	0	0	1	0	0	0
152	9	8	0	6	4	7	6	30	60	85	65	55	0	42.6667	1	4	4	0	2	4	30	240	260	0	110	0	1	9	0	0	0	0	0	1	0	0	0
153	7	5	0	6	3	1	5	45	85	65	65	35	40	57	1	3	5	0	2	4	45	255	325	0	70	160	3	7	0	0	0	0	1	1	0	0	0
154	9	8	0	6	3	7	11	55	75	90	40	40	5	36.3333	1	2	4	0	4	4	55	150	160	0	160	20	3	9	1	0	0	0	0	1	0	0	0
155	5	4	1	3	3	1	3	40	70	80	40	65	80	69	0	3	3	5	1	3	0	210	120	400	65	240	5	5	1	1	0	0	0	1	1	0	0
156	7	7	0	6	4	7	11	75	55	80	60	85	10	51	4	4	2	0	1	4	300	220	120	0	85	40	1	7	0	0	0	0	0	1	0	0	0
157	9	9	0	6	5	7	12	30	45	90	50	25	5	37	2	3	5	1	0	4	60	135	250	90	0	20	1	9	0	0	0	0	0	1	0	0	0
158	8	7	2	5	4	7	6	65	75	70	30	75	20	47.3333	2	4	5	1	0	3	130	300	150	70	0	60	2	8	0	0	0	0	0	1	0	1	0
159	7	6	3	3	4	4	7	75	55	65	60	75	25	52.6667	3	4	3	1	0	4	225	220	180	65	0	100	3	7	0	0	0	1	1	1	0	0	0
160	7	8	1	3	3	1	3	95	75	75	85	80	35	73	3	4	2	1	2	3	285	300	170	75	160	105	4	7	1	1	0	0	1	1	0	0	0
161	6	6	3	3	3	1	3	65	20	45	30	20	70	46.6667	4	4	2	2	0	3	260	80	60	90	0	210	3	6	1	0	0	0	1	1	0	0	0
162	9	8	2	5	4	7	7	60	45	30	20	60	85	43.3333	1	4	3	4	1	2	60	180	60	120	60	170	4	9	1	0	0	0	1	1	0	1	0
163	7	6	2	4	4	4	4	60	45	65	60	75	75	58.6667	3	4	2	5	0	1	180	180	120	325	0	75	2	7	0	0	0	0	0	1	1	0	0
164	6	6	3	3	3	1	4	65	85	80	70	80	65	76	1	4	2	5	0	3	65	340	140	400	0	195	3	6	0	0	1	0	1	1	0	0	0
165	6	5	2	2	3	1	4	60	30	60	30	30	45	45	3	2	3	4	2	1	180	60	90	240	60	45	3	6	1	0	0	0	0	1	1	0	0
166	9	8	0	6	4	7	11	45	45	80	55	60	10	41.6667	2	5	4	0	1	3	90	225	220	0	60	30	1	9	0	0	0	0	0	0	0	1	0
167	9	8	0	6	4	7	9	70	70	90	45	70	10	51.3333	3	4	4	0	1	3	210	280	180	0	70	30	1	9	0	1	0	0	0	0	0	0	0
168	6	6	1	4	5	7	6	35	70	90	65	70	45	61.3333	3	5	4	1	1	1	105	350	260	90	70	45	2	6	1	0	0	0	0	1	0	0	0
169	8	8	0	6	3	7	6	65	90	95	55	90	50	70.3333	5	3	4	2	0	1	325	270	220	190	0	50	0	8	0	0	0	0	0	0	0	0	0
170	6	5	0	6	4	4	3	90	60	70	65	70	40	70	5	2	4	2	0	2	450	120	260	140	0	80	1	6	0	0	0	0	1	0	0	0	0
171	8	6	0	6	4	7	7	75	80	60	95	90	60	79	5	2	4	0	1	3	375	160	380	0	90	180	1	8	0	0	0	0	0	1	0	0	0
172	8	7	0	6	3	7	10	80	90	85	85	95	70	82.6667	5	2	3	2	1	2	400	180	255	170	95	140	2	8	0	0	0	0	0	0	0	1	1
173	5	6	0	6	3	1	4	95	85	90	80	90	95	89	4	2	3	5	0	1	380	170	240	450	0	95	2	5	0	1	0	0	0	1	0	0	0
174	8	7	0	6	4	7	4	55	70	65	60	90	40	60.6667	2	5	4	2	0	2	110	350	240	130	0	80	2	8	0	0	1	0	0	1	0	0	0
175	8	6	1	5	4	4	4	75	65	70	65	60	55	68.3333	5	2	3	3	1	1	375	130	195	210	60	55	1	8	0	0	0	0	0	1	0	0	0
176	9	6	0	6	4	4	4	80	75	65	95	95	90	78.6667	3	2	3	5	0	2	240	150	285	325	0	180	1	9	1	0	0	0	0	0	0	0	0
177	8	5	0	6	3	4	5	75	70	70	55	90	20	62.3333	5	3	4	0	1	2	375	210	220	0	90	40	2	8	0	0	0	0	0	1	0	0	1
178	7	8	2	4	3	7	12	10	85	95	35	25	0	36	1	4	4	0	2	4	10	340	140	0	50	0	3	7	0	0	0	0	1	1	0	0	0
179	5	5	3	3	3	1	6	30	45	60	30	45	10	31	2	4	5	0	1	3	60	180	150	0	45	30	2	5	0	0	0	0	0	1	0	0	0
180	6	6	2	3	3	1	7	55	80	80	65	70	55	67	2	5	4	0	1	3	110	400	260	0	70	165	4	6	0	0	0	0	0	1	1	0	0
181	9	7	0	6	4	7	11	60	60	85	75	75	0	53	3	4	4	0	1	3	180	240	300	0	75	0	0	9	0	0	0	0	0	0	0	0	0
182	8	8	1	6	4	7	11	85	85	75	65	65	10	70.6667	4	3	5	0	2	1	340	255	325	0	130	10	1	8	0	0	0	0	0	1	0	0	0
183	9	7	0	6	4	7	7	50	45	55	55	85	20	44.3333	2	4	4	0	1	4	100	180	220	0	85	80	1	9	0	0	0	1	0	0	0	0	0
184	6	6	1	6	3	7	4	35	65	45	70	70	10	54.3333	1	4	5	0	2	3	35	260	350	0	140	30	1	6	1	0	0	0	0	0	0	0	0
185	9	8	0	6	4	7	10	75	40	90	65	70	0	50.6667	5	3	3	0	1	3	375	120	195	0	70	0	1	9	0	0	0	0	0	1	0	0	0
186	7	6	0	6	5	4	5	50	85	75	65	85	0	59	1	4	5	0	2	3	50	340	325	0	170	0	3	7	0	0	0	0	0	1	1	1	0
187	6	4	2	3	3	1	3	70	75	70	90	70	10	69.3333	4	2	5	0	2	2	280	150	450	0	140	20	3	6	1	0	0	0	0	1	0	0	1
188	6	6	1	4	4	4	7	65	95	85	90	65	35	71.3333	1	3	5	0	2	4	65	285	450	0	130	140	2	6	0	0	0	0	0	1	0	0	1
189	8	8	0	6	5	7	9	45	70	50	50	45	0	45.6667	1	3	5	0	4	2	45	210	250	0	180	0	0	8	0	0	0	0	0	0	0	0	0
190	7	6	0	6	3	7	8	60	90	70	80	90	35	74.3333	0	4	5	1	2	3	0	360	400	70	180	105	2	7	1	0	0	0	0	1	0	0	0
191	6	5	2	3	3	1	4	65	90	85	90	85	20	67.6667	2	4	4	0	1	4	130	360	360	0	85	80	3	6	0	0	0	0	0	1	1	1	0
192	6	6	2	4	5	1	2	70	90	85	70	75	50	69	4	1	4	1	2	3	280	90	280	85	150	150	3	6	0	1	0	0	0	1	0	1	0
193	6	5	1	4	3	4	3	95	70	85	90	80	95	79.3333	4	3	0	5	1	1	380	210	0	425	80	95	3	6	1	1	1	0	0	0	0	0	0
194	9	8	1	6	3	7	11	80	50	90	60	85	0	53.6667	4	2	5	0	1	3	320	100	300	0	85	0	0	9	0	0	0	0	0	0	0	0	0
195	8	8	0	6	3	7	11	85	40	85	55	85	20	57	5	3	3	0	1	3	425	120	165	0	85	60	1	8	0	0	0	0	1	0	0	0	0
196	7	6	4	4	4	4	6	90	40	70	45	70	25	50	3	2	3	1	1	5	270	80	135	70	70	125	2	7	1	0	0	0	0	1	0	0	0
197	7	7	2	5	4	4	9	95	60	80	55	55	15	58.3333	5	2	3	0	1	4	475	120	165	0	55	60	2	7	0	0	0	0	0	1	0	1	0
